# Supplementary material for: Exploring parental understanding of child sexual abuse and prevention as a measure for HIV prevention in Rwampara district
Source: PLoS One. 2022 Jun 30;17(6):e0269786. doi: 10.1371/journal.pone.0269786 (PMC9246133; doi:10.1371/journal.pone.0269786)
Supplement: S1 File — (ZIP) [file pone.0269786.s001.zip]

Archive with 1 entries (1 files):
- Child Sexual Abuse data final.docx
